# Supplementary material for: Guidelines for the Treatment of Abdominal Abscesses in Acute Diverticulitis: An Umbrella Review
Source: J Clin Med. 2023 Aug 25;12(17):5522. doi: 10.3390/jcm12175522 (PMC10488020; doi:10.3390/jcm12175522)
Supplement: Supplementary file 1 [file jcm-12-05522-s001.zip]

Archive with 1 entries (1 files):
- jcm-2510736-supplementary.pdf
